# Supplementary material for: Investigating the Effect of Alcohol Dehydrogenase Gene Knockout on Lipid Accumulation in Mucor circinelloides WJ11
Source: J Fungi (Basel). 2022 Aug 29;8(9):917. doi: 10.3390/jof8090917 (PMC9503276; doi:10.3390/jof8090917)
Supplement: Supplementary file 1 [file jof-08-00917-s001.zip]

Archive with 1 entries (1 files):
- jof-1868712-supplementary.pdf
